# Supplementary material for: Electrospraying as a Technique for the Controlled Synthesis of Biocompatible PLGA@Ag2S and PLGA@Ag2S@SPION Nanocarriers with Drug Release Capability
Source: Pharmaceutics. 2022 Jan 17;14(1):214. doi: 10.3390/pharmaceutics14010214 (PMC8781675; doi:10.3390/pharmaceutics14010214)
Supplement: Supplementary file 1 [file pharmaceutics-14-00214-s001.zip]

Archive with 1 entries (1 files):
- pharmaceutics-1517329-supplementary.pdf
